# Supplementary material for: Preventing Surgery-Induced NK Cell Dysfunction Using Anti-TGF-β Immunotherapeutics
Source: Int J Mol Sci. 2022 Nov 23;23(23):14608. doi: 10.3390/ijms232314608 (PMC9737532; doi:10.3390/ijms232314608)
Supplement: Supplementary file 1 [file ijms-23-14608-s001.zip]

Archive with 1 entries (1 files):
- ijms-1989251-supplementary.pdf
